# Supplementary material for: Review of Chinese species of the leafhopper genus Scaphoidella Vilbaste, 1968 (Hemiptera, Cicadellidae, Deltocephalinae), with description of a new species
Source: Zookeys. 2015 Mar 26;(491):79–93. doi: 10.3897/zookeys.491.8905 (PMC4389185; doi:10.3897/zookeys.491.8905)
Supplement: XML Treatment for Scaphoidella [file zookeys.491.8905-treatment1.xml]

<!DOCTYPE tp:taxon-treatment
  PUBLIC "-//TaxonX//DTD Taxonomic Treatment Publishing DTD v0 20100105//EN" "tax-treatment-NSO.dtd">
<tp:taxon-treatment xmlns:tp="http://www.plazi.org/taxpub"><tp:treatment-meta><kwd-group><label>Taxon classification</label><kwd><named-content content-type="kingdom">Animalia</named-content></kwd><kwd><named-content content-type="order">Hemiptera</named-content></kwd><kwd><named-content content-type="family">Cicadellidae</named-content></kwd></kwd-group><mixed-citation publication-type="journal"><person-group><name><surname>Xing</surname><given-names>Jichun</given-names></name><name><surname>Li</surname><given-names>Zizhong</given-names></name></person-group><article-title>Review of Chinese species of the leafhopper genus <italic><tp:taxon-name><tp:taxon-name-part taxon-name-part-type="genus">Scaphoidella</tp:taxon-name-part></tp:taxon-name></italic> Vilbaste, 1968 (<tp:taxon-name><tp:taxon-name-part taxon-name-part-type="order">Hemiptera</tp:taxon-name-part></tp:taxon-name>, <tp:taxon-name><tp:taxon-name-part taxon-name-part-type="family">Cicadellidae</tp:taxon-name-part></tp:taxon-name>, <tp:taxon-name><tp:taxon-name-part taxon-name-part-type="subfamily">Deltocephalinae</tp:taxon-name-part></tp:taxon-name>), with description of a new species</article-title><source>Zookeys</source><day>26</day><month>3</month><year>2015</year><volume>2015</volume><issue>491</issue><fpage>79</fpage><lpage>93</lpage><pub-id pub-id-type="doi">10.3897/zookeys.491.8905</pub-id></mixed-citation></tp:treatment-meta><tp:nomenclature><tp:taxon-name>
                        <tp:taxon-name-part taxon-name-part-type="genus">Scaphoidella</tp:taxon-name-part>
                    </tp:taxon-name><tp:taxon-authority>Vilbaste</tp:taxon-authority><tp:nomenclature-citation-list><tp:nomenclature-citation><tp:taxon-name><tp:taxon-name-part taxon-name-part-type="genus">Scaphoidella</tp:taxon-name-part></tp:taxon-name><comment> Vilbaste, 1968: 133; <xref ref-type="bibr" rid="B14">Zhang and Dai 2006</xref>: 841; <xref ref-type="bibr" rid="B5">Li, Dai and Xing 2011</xref>: 199; <xref ref-type="bibr" rid="B4">Dai and Dietrich 2011</xref>: 458.</comment></tp:nomenclature-citation></tp:nomenclature-citation-list></tp:nomenclature><tp:treatment-sec sec-type="Type species"><title>Type species.</title><p><italic><tp:taxon-name><tp:taxon-name-part taxon-name-part-type="genus">Scaphoidella</tp:taxon-name-part> <tp:taxon-name-part taxon-name-part-type="species">arboricola</tp:taxon-name-part></tp:taxon-name></italic> Vilbaste, 1968.</p><p>For the relationship and diagnosis of <italic><tp:taxon-name><tp:taxon-name-part taxon-name-part-type="genus">Scaphoidella</tp:taxon-name-part></tp:taxon-name></italic> Vilbaste see <xref ref-type="bibr" rid="B4">Dai and Dietrich (2011</xref>: 458).</p><!--PageBreak--></tp:treatment-sec><tp:treatment-sec sec-type="Distribution"><title>Distribution.</title><p>Oriental Region and Palaearctic Region (see Discussion).</p></tp:treatment-sec><tp:treatment-sec sec-type="Checklist of species of Scaphoidella"><title>Checklist of species of <italic><tp:taxon-name><tp:taxon-name-part taxon-name-part-type="genus">Scaphoidella</tp:taxon-name-part></tp:taxon-name></italic></title><p><styled-content style="padding-left:40px; text-indent:-20px; display:block;"><italic><tp:taxon-name><tp:taxon-name-part taxon-name-part-type="genus">Scaphoidella</tp:taxon-name-part> <tp:taxon-name-part taxon-name-part-type="species">acaudata</tp:taxon-name-part></tp:taxon-name></italic> Zhang &amp; Dai, 2006 Distribution: China (Yunnan, Guizhou).</styled-content></p><p><styled-content style="padding-left:40px; text-indent:-20px; display:block;"><italic><tp:taxon-name><tp:taxon-name-part taxon-name-part-type="genus">Scaphoidella</tp:taxon-name-part> <tp:taxon-name-part taxon-name-part-type="species">arboricola</tp:taxon-name-part></tp:taxon-name></italic> Vilbaste, 1968 Distribution: Russia (Maritime Territory); China (Zhejiang, Henan).</styled-content></p><p><styled-content style="padding-left:40px; text-indent:-20px; display:block;"><italic><tp:taxon-name><tp:taxon-name-part taxon-name-part-type="genus">Scaphoidella</tp:taxon-name-part> <tp:taxon-name-part taxon-name-part-type="species">bifurcata</tp:taxon-name-part></tp:taxon-name></italic> Dai &amp; Dietrich, 2011 Distribution: Thailand (Chaiyaphum, Ubon Ratchathani, Phetchabun).</styled-content></p><p><styled-content style="padding-left:40px; text-indent:-20px; display:block;"><italic><tp:taxon-name><tp:taxon-name-part taxon-name-part-type="genus">Scaphoidella</tp:taxon-name-part> <tp:taxon-name-part taxon-name-part-type="species">brevissima</tp:taxon-name-part></tp:taxon-name></italic> Dai, Xing &amp; Li, 2011 Distribution: China (Henan).</styled-content></p><p><styled-content style="padding-left:40px; text-indent:-20px; display:block;"><italic><tp:taxon-name><tp:taxon-name-part taxon-name-part-type="genus">Scaphoidella</tp:taxon-name-part> <tp:taxon-name-part taxon-name-part-type="species">clavatella</tp:taxon-name-part></tp:taxon-name></italic> Dai &amp; Dietrich, 2011 Distribution: Thailand (Loei); China (Guangxi, Yunnan).</styled-content></p><p><styled-content style="padding-left:40px; text-indent:-20px; display:block;"><italic><tp:taxon-name><tp:taxon-name-part taxon-name-part-type="genus">Scaphoidella</tp:taxon-name-part> <tp:taxon-name-part taxon-name-part-type="species">cornuta</tp:taxon-name-part></tp:taxon-name></italic> Dai &amp; Dietrich, 2011 Distribution: Thailand (Loei, Phetchabun).</styled-content></p><p><styled-content style="padding-left:40px; text-indent:-20px; display:block;"><italic><tp:taxon-name><tp:taxon-name-part taxon-name-part-type="genus">Scaphoidella</tp:taxon-name-part> <tp:taxon-name-part taxon-name-part-type="species">coronoida</tp:taxon-name-part></tp:taxon-name></italic> Dai &amp; Dietrich, 2011 Distribution: Thailand (Chiang Mai, Loei).</styled-content></p><p><styled-content style="padding-left:40px; text-indent:-20px; display:block;"><italic><tp:taxon-name><tp:taxon-name-part taxon-name-part-type="genus">Scaphoidella</tp:taxon-name-part> <tp:taxon-name-part taxon-name-part-type="species">denticlestyla</tp:taxon-name-part></tp:taxon-name></italic> Xing &amp; Li, 2010 Distribution: China (Guizhou).</styled-content></p><p><styled-content style="padding-left:40px; text-indent:-20px; display:block;"><italic><tp:taxon-name><tp:taxon-name-part taxon-name-part-type="genus">Scaphoidella</tp:taxon-name-part> <tp:taxon-name-part taxon-name-part-type="species">dietrichi</tp:taxon-name-part></tp:taxon-name></italic> Xing &amp; Li, sp. n. Distribution: China (Yunnan).</styled-content></p><p><styled-content style="padding-left:40px; text-indent:-20px; display:block;"><italic><tp:taxon-name><tp:taxon-name-part taxon-name-part-type="genus">Scaphoidella</tp:taxon-name-part> <tp:taxon-name-part taxon-name-part-type="species">digitatus</tp:taxon-name-part></tp:taxon-name></italic> Dai &amp; Dietrich, 2011 Distribution: Thailand (Ubon Ratchathani, Khonkaen).</styled-content></p><p><styled-content style="padding-left:40px; text-indent:-20px; display:block;"><italic><tp:taxon-name><tp:taxon-name-part taxon-name-part-type="genus">Scaphoidella</tp:taxon-name-part> <tp:taxon-name-part taxon-name-part-type="species">dimidiatus</tp:taxon-name-part></tp:taxon-name></italic> Dai &amp; Dietrich, 2011 Distribution: Thailand (Chaiyaphum, Loei, Phetchabun).</styled-content></p><p><styled-content style="padding-left:40px; text-indent:-20px; display:block;"><italic><tp:taxon-name><tp:taxon-name-part taxon-name-part-type="genus">Scaphoidella</tp:taxon-name-part> <tp:taxon-name-part taxon-name-part-type="species">dongnaiensis</tp:taxon-name-part></tp:taxon-name></italic> Dai &amp; Dietrich, 2011 Distribution: Vietnam (Dongnai).</styled-content></p><p><styled-content style="padding-left:40px; text-indent:-20px; display:block;"><italic><tp:taxon-name><tp:taxon-name-part taxon-name-part-type="genus">Scaphoidella</tp:taxon-name-part> <tp:taxon-name-part taxon-name-part-type="species">flangenella</tp:taxon-name-part></tp:taxon-name></italic> Dai &amp; Dietrich, 2011 Distribution: Thailand (Ubon Ratchathani).</styled-content></p><p><styled-content style="padding-left:40px; text-indent:-20px; display:block;"><italic><tp:taxon-name><tp:taxon-name-part taxon-name-part-type="genus">Scaphoidella</tp:taxon-name-part> <tp:taxon-name-part taxon-name-part-type="species">lamella</tp:taxon-name-part></tp:taxon-name></italic> Dai &amp; Dietrich, 2011 Distribution: Thailand (Loei, Phetchabun, Phitsanulok, Sakon Nakhon, Ubon Ratchathani).</styled-content></p><p><styled-content style="padding-left:40px; text-indent:-20px; display:block;"><italic><tp:taxon-name><tp:taxon-name-part taxon-name-part-type="genus">Scaphoidella</tp:taxon-name-part> <tp:taxon-name-part taxon-name-part-type="species">punctulata</tp:taxon-name-part></tp:taxon-name></italic> (Melichar, 1903) Distribution: Sri Lanka.</styled-content></p><p><styled-content style="padding-left:40px; text-indent:-20px; display:block;"><italic><tp:taxon-name><tp:taxon-name-part taxon-name-part-type="genus">Scaphoidella</tp:taxon-name-part> <tp:taxon-name-part taxon-name-part-type="species">stenopaea</tp:taxon-name-part></tp:taxon-name></italic> Anufriev, 1977 Distribution: Russia (Amur Province, Maritime Territory); China (Shaanxi, Shandong, Heilongjiang, Liaoning, Gansu, Inner Mongolia, Hebei, Shanxi).</styled-content></p><p><styled-content style="padding-left:40px; text-indent:-20px; display:block;"><italic><tp:taxon-name><tp:taxon-name-part taxon-name-part-type="genus">Scaphoidella</tp:taxon-name-part> <tp:taxon-name-part taxon-name-part-type="species">undosa</tp:taxon-name-part></tp:taxon-name></italic> Zhang &amp; Dai, 2006 Distribution: China (Henan, Hunan, Jiangxi, Hubei, Guizhou, Zhejiang, Anhui).</styled-content></p><p><styled-content style="padding-left:40px; text-indent:-20px; display:block;"><italic><tp:taxon-name><tp:taxon-name-part taxon-name-part-type="genus">Scaphoidella</tp:taxon-name-part> <tp:taxon-name-part taxon-name-part-type="species">unihamata</tp:taxon-name-part></tp:taxon-name></italic> (Li &amp; Kuoh, 1993) Distribution: China (Zhejiang, Hunan, Fujian, Guangxi).</styled-content></p><p><styled-content style="padding-left:40px; text-indent:-20px; display:block;"><italic><tp:taxon-name><tp:taxon-name-part taxon-name-part-type="genus">Scaphoidella</tp:taxon-name-part> <tp:taxon-name-part taxon-name-part-type="species">viraktamathi</tp:taxon-name-part></tp:taxon-name></italic> Dai &amp; Dietrich, 2011 Distribution: Thailand (Phetchabun, Sakon Nakhon).</styled-content></p><p><styled-content style="padding-left:40px; text-indent:-20px; display:block;"><italic><tp:taxon-name><tp:taxon-name-part taxon-name-part-type="genus">Scaphoidella</tp:taxon-name-part> <tp:taxon-name-part taxon-name-part-type="species">wideaedeaga</tp:taxon-name-part></tp:taxon-name></italic> (Wang &amp; Li, 2004) Distribution: China (Yunnan, Xizang); Thailand (Loei).</styled-content></p><p><styled-content style="padding-left:40px; text-indent:-20px; display:block;"><italic><tp:taxon-name><tp:taxon-name-part taxon-name-part-type="genus">Scaphoidella</tp:taxon-name-part> <tp:taxon-name-part taxon-name-part-type="species">zhangi</tp:taxon-name-part></tp:taxon-name></italic> (Viraktamath &amp; Mohan, 2004) Distribution: India (Meghalaya, West Bengal); Thailand (Loei); China (Guizhou).</styled-content></p></tp:treatment-sec><tp:treatment-sec sec-type="Key to species (males) of Scaphoidella from China"><title>Key to species (males) of <italic><tp:taxon-name><tp:taxon-name-part taxon-name-part-type="genus">Scaphoidella</tp:taxon-name-part></tp:taxon-name></italic> from China</title><table-wrap content-type="key" position="anchor" orientation="portrait"><table rules="all"><tbody><tr><td rowspan="1" colspan="1">1</td><td rowspan="1" colspan="1">Pygefer side with conspicuous spine on dorsal margin (Figs <xref ref-type="fig" rid="F4">19</xref>, <xref ref-type="fig" rid="F7">37</xref>)</td><td rowspan="1" colspan="1"><bold>2</bold></td></tr><tr><td rowspan="1" colspan="1">–</td><td rowspan="1" colspan="1">Pygefer side without spine on dorsal margin</td><td rowspan="1" colspan="1"><bold>3</bold></td></tr><tr><td rowspan="1" colspan="1">2</td><td rowspan="1" colspan="1">Pygofer side with caudal margin round, without spine (Fig. <xref ref-type="fig" rid="F4">19</xref>)</td><td rowspan="1" colspan="1"><bold><italic><tp:taxon-name><tp:taxon-name-part taxon-name-part-type="genus">Scaphoidella</tp:taxon-name-part> <tp:taxon-name-part taxon-name-part-type="species">clavatella</tp:taxon-name-part></tp:taxon-name></italic></bold></td></tr><tr><td rowspan="1" colspan="1"><!--PageBreak-->–</td><td rowspan="1" colspan="1">Pygofer side with ventrally directed spine on caudal margin (Fig. <xref ref-type="fig" rid="F7">37</xref>)</td><td rowspan="1" colspan="1"><bold><italic><tp:taxon-name><tp:taxon-name-part taxon-name-part-type="genus">Scaphoidella</tp:taxon-name-part> <tp:taxon-name-part taxon-name-part-type="species">zhangi</tp:taxon-name-part></tp:taxon-name></italic></bold></td></tr><tr><td rowspan="1" colspan="1">3</td><td rowspan="1" colspan="1">Subgenital plate with lateral macrosetae arranged irregularly (<xref ref-type="bibr" rid="B14">Zhang and Dai 2006</xref>: Figs 5, 15)</td><td rowspan="1" colspan="1"><bold>4</bold></td></tr><tr><td rowspan="1" colspan="1">–</td><td rowspan="1" colspan="1">Subgenital plate with lateral macrosetae in single row</td><td rowspan="1" colspan="1"><bold>5</bold></td></tr><tr><td rowspan="1" colspan="1">4</td><td rowspan="1" colspan="1">ygofer process long; subgenital plate tapered apically; basal processes of aedeagus extending to near apex of shaft (<xref ref-type="bibr" rid="B14">Zhang and Dai 2006</xref>: Figs 4–6)</td><td rowspan="1" colspan="1"><bold><italic><tp:taxon-name><tp:taxon-name-part taxon-name-part-type="genus">Scaphoidella</tp:taxon-name-part> <tp:taxon-name-part taxon-name-part-type="species">undosa</tp:taxon-name-part></tp:taxon-name></italic></bold></td></tr><tr><td rowspan="1" colspan="1">–</td><td rowspan="1" colspan="1">Pygofer process short; subgenital plate rounded apically; basal processes of aedeagus extending beyond shaft (<xref ref-type="bibr" rid="B14">Zhang and Dai 2006</xref>: Figs 14–16)</td><td rowspan="1" colspan="1"><bold><italic><tp:taxon-name><tp:taxon-name-part taxon-name-part-type="genus">Scaphoidella</tp:taxon-name-part> <tp:taxon-name-part taxon-name-part-type="species">arboricola</tp:taxon-name-part></tp:taxon-name></italic></bold></td></tr><tr><td rowspan="1" colspan="1">5</td><td rowspan="1" colspan="1">Pygofer side with caudal process (Fig. <xref ref-type="fig" rid="F3">13</xref>; <xref ref-type="bibr" rid="B14">Zhang and Dai 2006</xref>: Figs 33, 44)</td><td rowspan="1" colspan="1"><bold>6</bold></td></tr><tr><td rowspan="1" colspan="1">–</td><td rowspan="1" colspan="1">Pygofer side without caudal process</td><td rowspan="1" colspan="1"><bold>8</bold></td></tr><tr><td rowspan="1" colspan="1">6</td><td rowspan="1" colspan="1">Apex of aedeagal shaft with pair of lateral processes; preatrium short (<xref ref-type="bibr" rid="B14">Zhang and Dai 2006</xref>: Figs 28, 29)</td><td rowspan="1" colspan="1"><bold><italic><tp:taxon-name><tp:taxon-name-part taxon-name-part-type="genus">Scaphoidella</tp:taxon-name-part> <tp:taxon-name-part taxon-name-part-type="species">stenopaea</tp:taxon-name-part></tp:taxon-name></italic></bold></td></tr><tr><td rowspan="1" colspan="1">–</td><td rowspan="1" colspan="1">Apex of aedeagal shaft without processes; preatrium very long (Fig. <xref ref-type="fig" rid="F3">17</xref>; <xref ref-type="bibr" rid="B14">Zhang and Dai 2006</xref>: Fig. 37)</td><td rowspan="1" colspan="1"><bold>7</bold></td></tr><tr><td rowspan="1" colspan="1">7</td><td rowspan="1" colspan="1">Style apical process moderately long (Fig. <xref ref-type="fig" rid="F3">18</xref>)</td><td rowspan="1" colspan="1"><bold><italic><tp:taxon-name><tp:taxon-name-part taxon-name-part-type="genus">Scaphoidella</tp:taxon-name-part> <tp:taxon-name-part taxon-name-part-type="species">brevissima</tp:taxon-name-part></tp:taxon-name></italic></bold></td></tr><tr><td rowspan="1" colspan="1">–</td><td rowspan="1" colspan="1">Style apical process very long (<xref ref-type="bibr" rid="B14">Zhang and Dai 2006</xref>: Fig. <xref ref-type="fig" rid="F7">39</xref>)</td><td rowspan="1" colspan="1"><bold><italic><tp:taxon-name><tp:taxon-name-part taxon-name-part-type="genus">Scaphoidella</tp:taxon-name-part> <tp:taxon-name-part taxon-name-part-type="species">unihamata</tp:taxon-name-part></tp:taxon-name></italic></bold></td></tr><tr><td rowspan="1" colspan="1">8</td><td rowspan="1" colspan="1">Apical margin of aedeagal shaft with many small spines on both sides (Figs <xref ref-type="fig" rid="F6">34</xref>, <xref ref-type="fig" rid="F6">35</xref>)</td><td rowspan="1" colspan="1"><bold><italic><tp:taxon-name><tp:taxon-name-part taxon-name-part-type="genus">Scaphoidella</tp:taxon-name-part> <tp:taxon-name-part taxon-name-part-type="species">dietrichi</tp:taxon-name-part></tp:taxon-name></italic> sp. n.</bold></td></tr><tr><td rowspan="1" colspan="1">–</td><td rowspan="1" colspan="1">Aedeagal shaft without small spinose processes</td><td rowspan="1" colspan="1"><bold>9</bold></td></tr><tr><td rowspan="1" colspan="1">9</td><td rowspan="1" colspan="1">Aedeagal shaft in lateral view distinctly broadened near midlength; stem of connective nearly 1/3 length of arms (<xref ref-type="bibr" rid="B14">Zhang and Dai 2006</xref>: Figs 47, 50)</td><td rowspan="1" colspan="1"><bold><italic><tp:taxon-name><tp:taxon-name-part taxon-name-part-type="genus">Scaphoidella</tp:taxon-name-part> <tp:taxon-name-part taxon-name-part-type="species">wideaedeaga</tp:taxon-name-part></tp:taxon-name></italic></bold></td></tr><tr><td rowspan="1" colspan="1">–</td><td rowspan="1" colspan="1">Aedeagal shaft in lateral view slender and not broadened near midlength; stem of connective and arms of approximately equal length (Figs <xref ref-type="fig" rid="F5">28</xref>, <xref ref-type="fig" rid="F5">29</xref>; <xref ref-type="bibr" rid="B14">Zhang and Dai 2006</xref>: Figs 57, 58)</td><td rowspan="1" colspan="1"><bold>10</bold></td></tr><tr><td rowspan="1" colspan="1">10</td><td rowspan="1" colspan="1">Preatrium of aedeagus very long; style apical process with teeth (Figs <xref ref-type="fig" rid="F5">29</xref>, <xref ref-type="fig" rid="F5">30</xref>)</td><td rowspan="1" colspan="1"><bold><italic><tp:taxon-name><tp:taxon-name-part taxon-name-part-type="genus">Scaphoidella</tp:taxon-name-part> <tp:taxon-name-part taxon-name-part-type="species">denticlestyla</tp:taxon-name-part></tp:taxon-name></italic></bold></td></tr><tr><td rowspan="1" colspan="1">–</td><td rowspan="1" colspan="1">Preatrium of aedeagus short; style apical process without teeth (<xref ref-type="bibr" rid="B14">Zhang and Dai 2006</xref>: Figs 55, 57)</td><td rowspan="1" colspan="1"><bold><italic><tp:taxon-name><tp:taxon-name-part taxon-name-part-type="genus">Scaphoidella</tp:taxon-name-part> <tp:taxon-name-part taxon-name-part-type="species">acaudata</tp:taxon-name-part></tp:taxon-name></italic></bold></td></tr></tbody></table></table-wrap></tp:treatment-sec><tp:treatment-sec><!--Section generated to contain objects referenced in tp:taxon-treatment.--><fig id="F4" position="float" orientation="portrait"><label>Figures 19–24.</label><caption><p><italic><tp:taxon-name><tp:taxon-name-part taxon-name-part-type="genus">Scaphoidella</tp:taxon-name-part> <tp:taxon-name-part taxon-name-part-type="species">clavatella</tp:taxon-name-part></tp:taxon-name></italic> Dai &amp; Dietrich, <bold>19</bold> Male pygofer side, lateral view <bold>20</bold> Valve, ventral view <bold>21</bold> Subgenital plates, ventral view <bold>22</bold> Aedeagus and connective, ventral view <bold>23</bold> Aedeagus and connective, lateral view <bold>24</bold> Style, dorsal view.</p></caption><graphic xmlns:xlink="http://www.w3.org/1999/xlink" xlink:href="zookeys-491-079-g004.jpg" position="float" orientation="portrait" xlink:type="simple" id="oo_40748.jpg"/></fig><fig id="F7" position="float" orientation="portrait"><label>Figures 37–42.</label><caption><p><italic><tp:taxon-name><tp:taxon-name-part taxon-name-part-type="genus">Scaphoidella</tp:taxon-name-part> <tp:taxon-name-part taxon-name-part-type="species">zhangi</tp:taxon-name-part></tp:taxon-name></italic> (Viraktamath &amp; Mohan), <bold>37</bold> Male pygofer side, lateral view <bold>38</bold> Valve, ventral view <bold>39</bold> Subgenital plates, ventral view <bold>40</bold> Aedeagus and connective, ventral view <bold>41</bold> Aedeagus and connective, lateral view <bold>42</bold> Style, dorsal view.</p></caption><graphic xmlns:xlink="http://www.w3.org/1999/xlink" xlink:href="zookeys-491-079-g007.jpg" position="float" orientation="portrait" xlink:type="simple" id="oo_40751.jpg"/></fig><fig id="F3" position="float" orientation="portrait"><label>Figures 13–18.</label><caption><p><italic><tp:taxon-name><tp:taxon-name-part taxon-name-part-type="genus">Scaphoidella</tp:taxon-name-part> <tp:taxon-name-part taxon-name-part-type="species">brevissima</tp:taxon-name-part></tp:taxon-name></italic> Dai, Xing &amp; Li, <bold>13</bold> Male pygofer side, lateral view <bold>14</bold> Valve, ventral view <bold>15</bold> Subgenital plates, ventral view <bold>16</bold> Aedeagus and connective, ventral view <bold>17</bold> Aedeagus and connective, lateral view <bold>18</bold> Style, dorsal view.</p></caption><graphic xmlns:xlink="http://www.w3.org/1999/xlink" xlink:href="zookeys-491-079-g003.jpg" position="float" orientation="portrait" xlink:type="simple" id="oo_40747.jpg"/></fig><fig id="F6" position="float" orientation="portrait"><label>Figures 31–36.</label><caption><p><italic><tp:taxon-name><tp:taxon-name-part taxon-name-part-type="genus">Scaphoidella</tp:taxon-name-part> <tp:taxon-name-part taxon-name-part-type="species">dietrichi</tp:taxon-name-part></tp:taxon-name></italic> sp. n., <bold>31</bold> Male pygofer side, lateral view <bold>32</bold> Valve, ventral view <bold>33</bold> Subgenital plates, ventral view <bold>34</bold> Aedeagus and connective, ventral view <bold>35</bold> Aedeagus and connective, lateral view <bold>36</bold> Style, dorsal view.</p></caption><graphic xmlns:xlink="http://www.w3.org/1999/xlink" xlink:href="zookeys-491-079-g006.jpg" position="float" orientation="portrait" xlink:type="simple" id="oo_40750.jpg"/></fig><fig id="F5" position="float" orientation="portrait"><label>Figures 25–30.</label><caption><p><italic><tp:taxon-name><tp:taxon-name-part taxon-name-part-type="genus">Scaphoidella</tp:taxon-name-part> <tp:taxon-name-part taxon-name-part-type="species">denticlestyla</tp:taxon-name-part></tp:taxon-name></italic> Xing &amp; Li, <bold>25</bold> Male pygofer side, lateral view <bold>26</bold> Valve, ventral view <bold>27</bold> Subgenital plates, ventral view <bold>28</bold> Aedeagus and connective, ventral view <bold>29</bold> Aedeagus and connective, lateral view <bold>30</bold> Style, dorsal view.</p></caption><graphic xmlns:xlink="http://www.w3.org/1999/xlink" xlink:href="zookeys-491-079-g005.jpg" position="float" orientation="portrait" xlink:type="simple" id="oo_40749.jpg"/></fig></tp:treatment-sec><ref-list><ref id="B14"><mixed-citation xmlns:xlink="http://www.w3.org/1999/xlink" xlink:type="simple"><person-group><name name-style="western"><surname>Zhang</surname><given-names>YL</given-names></name><name name-style="western"><surname>Dai</surname><given-names>W</given-names></name></person-group> (<year>2006</year>) <article-title>A taxonomic study on the leafhopper genus <italic><tp:taxon-name><tp:taxon-name-part taxon-name-part-type="genus">Scaphoidella</tp:taxon-name-part></tp:taxon-name></italic> Vilbaste (<tp:taxon-name><tp:taxon-name-part taxon-name-part-type="order">Hemiptera</tp:taxon-name-part></tp:taxon-name>: <tp:taxon-name><tp:taxon-name-part taxon-name-part-type="family">Cicadellidae</tp:taxon-name-part></tp:taxon-name>: <tp:taxon-name><tp:taxon-name-part taxon-name-part-type="subfamily">Deltocephalinae</tp:taxon-name-part></tp:taxon-name>) from China.</article-title><source>Zoological Science</source><volume>23</volume>(<issue>10</issue>): <fpage>843</fpage>–<lpage>851</lpage>.</mixed-citation></ref><ref id="B5"><mixed-citation xmlns:xlink="http://www.w3.org/1999/xlink" xlink:type="simple"><person-group><name name-style="western"><surname>Li</surname><given-names>ZZ</given-names></name><name name-style="western"><surname>Dai</surname><given-names>RH</given-names></name><name name-style="western"><surname>Xing</surname><given-names>JC</given-names></name></person-group> (<year>2011</year>) <source><tp:taxon-name><tp:taxon-name-part taxon-name-part-type="subfamily">Deltocephalinae</tp:taxon-name-part></tp:taxon-name> from China (<tp:taxon-name><tp:taxon-name-part taxon-name-part-type="order">Hemiptera</tp:taxon-name-part></tp:taxon-name>: <tp:taxon-name><tp:taxon-name-part taxon-name-part-type="family">Cicadellidae</tp:taxon-name-part></tp:taxon-name>).</source><publisher-name>Popular Science Press</publisher-name>, <publisher-loc>Beijing, China</publisher-loc>, <size units="page">336 pp</size>. <comment>[in Chinese with English summary]</comment></mixed-citation></ref><ref id="B4"><mixed-citation xmlns:xlink="http://www.w3.org/1999/xlink" xlink:type="simple"><person-group><name name-style="western"><surname>Dai</surname><given-names>W</given-names></name><name name-style="western"><surname>Dietrich</surname><given-names>CH</given-names></name></person-group> (<year>2011</year>) <article-title>Review of the Old World leafhopper genus <italic><tp:taxon-name><tp:taxon-name-part taxon-name-part-type="genus">Scaphoidella</tp:taxon-name-part></tp:taxon-name></italic> Vilbaste (<tp:taxon-name><tp:taxon-name-part taxon-name-part-type="order">Hemiptera</tp:taxon-name-part></tp:taxon-name>: <tp:taxon-name><tp:taxon-name-part taxon-name-part-type="family">Cicadellidae</tp:taxon-name-part></tp:taxon-name>: <tp:taxon-name><tp:taxon-name-part taxon-name-part-type="subfamily">Deltocephalinae</tp:taxon-name-part></tp:taxon-name>), with description of ten new species from Thailand and Vietnam.</article-title><source>Annales de la Société entomologique de France</source> (<series>N.S.</series>) <volume>47</volume>(<issue>3–4</issue>): <fpage>457</fpage>–<lpage>473</lpage>. doi: <ext-link ext-link-type="doi" xlink:href="10.1080/00379271.2011.10697737" xlink:type="simple">10.1080/00379271.2011.10697737</ext-link></mixed-citation></ref></ref-list></tp:taxon-treatment>
