# Supplementary material for: Review of Chinese species of the leafhopper genus Scaphoidella Vilbaste, 1968 (Hemiptera, Cicadellidae, Deltocephalinae), with description of a new species
Source: Zookeys. 2015 Mar 26;(491):79–93. doi: 10.3897/zookeys.491.8905 (PMC4389185; doi:10.3897/zookeys.491.8905)
Supplement: XML Treatment for Scaphoidella clavatella [file zookeys.491.8905-treatment5.xml]

<!DOCTYPE tp:taxon-treatment
  PUBLIC "-//TaxonX//DTD Taxonomic Treatment Publishing DTD v0 20100105//EN" "tax-treatment-NSO.dtd">
<tp:taxon-treatment xmlns:tp="http://www.plazi.org/taxpub"><tp:treatment-meta><kwd-group><label>Taxon classification</label><kwd><named-content content-type="kingdom">Animalia</named-content></kwd><kwd><named-content content-type="order">Hemiptera</named-content></kwd><kwd><named-content content-type="family">Cicadellidae</named-content></kwd></kwd-group><mixed-citation publication-type="journal"><person-group><name><surname>Xing</surname><given-names>Jichun</given-names></name><name><surname>Li</surname><given-names>Zizhong</given-names></name></person-group><article-title>Review of Chinese species of the leafhopper genus <italic><tp:taxon-name><tp:taxon-name-part taxon-name-part-type="genus">Scaphoidella</tp:taxon-name-part></tp:taxon-name></italic> Vilbaste, 1968 (<tp:taxon-name><tp:taxon-name-part taxon-name-part-type="order">Hemiptera</tp:taxon-name-part></tp:taxon-name>, <tp:taxon-name><tp:taxon-name-part taxon-name-part-type="family">Cicadellidae</tp:taxon-name-part></tp:taxon-name>, <tp:taxon-name><tp:taxon-name-part taxon-name-part-type="subfamily">Deltocephalinae</tp:taxon-name-part></tp:taxon-name>), with description of a new species</article-title><source>Zookeys</source><day>26</day><month>3</month><year>2015</year><volume>2015</volume><issue>491</issue><fpage>79</fpage><lpage>93</lpage><pub-id pub-id-type="doi">10.3897/zookeys.491.8905</pub-id></mixed-citation></tp:treatment-meta><tp:nomenclature><tp:taxon-name>
                            <tp:taxon-name-part taxon-name-part-type="genus">Scaphoidella</tp:taxon-name-part>
                            <tp:taxon-name-part taxon-name-part-type="species">clavatella</tp:taxon-name-part>
                        </tp:taxon-name><tp:taxon-authority>Dai &amp; Dietrich, 2011</tp:taxon-authority><xref ref-type="fig" rid="F1">Figs 3–4</xref><xref ref-type="fig" rid="F4">, 19–24</xref><tp:nomenclature-citation-list><tp:nomenclature-citation><tp:taxon-name><tp:taxon-name-part taxon-name-part-type="genus">Scaphoidella</tp:taxon-name-part> <tp:taxon-name-part taxon-name-part-type="species">clavatella</tp:taxon-name-part></tp:taxon-name><comment> Dai &amp; Dietrich, 2011: 468. figs 51–55.</comment></tp:nomenclature-citation></tp:nomenclature-citation-list></tp:nomenclature><tp:treatment-sec sec-type="Material examined"><title>Material examined.</title><p>1♂, China: Guangxi Autonomous Region, Daxin County, Detianpubu, 11 May 2012, coll. Zhihua Fan (GUGC); 1♂1♀, Yunnan Prov., Menghai, 13 July 2013, coll. Jichun Xing (GUGC).</p></tp:treatment-sec><tp:treatment-sec sec-type="Distribution"><title>Distribution.</title><p>Thailand (Loei); China (Guangxi, Yunnan) (Fig. <xref ref-type="fig" rid="F8">43</xref>).</p></tp:treatment-sec><tp:treatment-sec sec-type="Note"><title>Note.</title><p>This species was described from Thailand (Loei) based on two male specimens (QSBG and INHS). This species is here recorded from China for the first time.</p><fig id="F4" position="float" orientation="portrait"><label>Figures 19–24.</label><caption><p><italic><tp:taxon-name><tp:taxon-name-part taxon-name-part-type="genus">Scaphoidella</tp:taxon-name-part> <tp:taxon-name-part taxon-name-part-type="species">clavatella</tp:taxon-name-part></tp:taxon-name></italic> Dai &amp; Dietrich, <bold>19</bold> Male pygofer side, lateral view <bold>20</bold> Valve, ventral view <bold>21</bold> Subgenital plates, ventral view <bold>22</bold> Aedeagus and connective, ventral view <bold>23</bold> Aedeagus and connective, lateral view <bold>24</bold> Style, dorsal view.</p></caption><graphic xmlns:xlink="http://www.w3.org/1999/xlink" xlink:href="zookeys-491-079-g004.jpg" position="float" orientation="portrait" xlink:type="simple" id="oo_40748.jpg"/></fig></tp:treatment-sec><tp:treatment-sec><!--Section generated to contain objects referenced in tp:taxon-treatment.--><fig id="F1" position="float" orientation="portrait"><label>Figures 1–8.</label><caption><p><italic><tp:taxon-name><tp:taxon-name-part taxon-name-part-type="genus">Scaphoidella</tp:taxon-name-part></tp:taxon-name></italic> species. <bold>1, 2</bold> <italic><tp:taxon-name><tp:taxon-name-part taxon-name-part-type="genus">Scaphoidella</tp:taxon-name-part> <tp:taxon-name-part taxon-name-part-type="species">brevissima</tp:taxon-name-part></tp:taxon-name></italic> Dai, Xing &amp; Li <bold>1</bold> ♂, dorsal view <bold>2</bold> ♂, lateral view <bold>3, 4</bold> <italic><tp:taxon-name><tp:taxon-name-part taxon-name-part-type="genus">Scaphoidella</tp:taxon-name-part> <tp:taxon-name-part taxon-name-part-type="species">clavatella</tp:taxon-name-part></tp:taxon-name></italic> Dai &amp; Dietrich <bold>3</bold> ♂, dorsal view <bold>4</bold> ♂, lateral view <bold>5, 6</bold> <italic><tp:taxon-name><tp:taxon-name-part taxon-name-part-type="genus">Scaphoidella</tp:taxon-name-part> <tp:taxon-name-part taxon-name-part-type="species">denticlestyla</tp:taxon-name-part></tp:taxon-name></italic> Xing &amp; Li <bold>5</bold> ♂, dorsal view <bold>6</bold> ♂, lateral view <bold>7, 8</bold> <italic><tp:taxon-name><tp:taxon-name-part taxon-name-part-type="genus">Scaphoidella</tp:taxon-name-part> <tp:taxon-name-part taxon-name-part-type="species">zhangi</tp:taxon-name-part></tp:taxon-name></italic> (Viraktamath &amp; Mohan) <bold>7</bold> ♂, dorsal view <bold>8</bold> ♂, lateral view.</p></caption><graphic xmlns:xlink="http://www.w3.org/1999/xlink" xlink:href="zookeys-491-079-g001.jpg" position="float" orientation="portrait" xlink:type="simple" id="oo_40745.jpg"/></fig><fig id="F8" position="float" orientation="portrait"><label>Figure 43.</label><caption><p>Geographic distribution of <italic><tp:taxon-name><tp:taxon-name-part taxon-name-part-type="genus">Scaphoidella</tp:taxon-name-part></tp:taxon-name></italic> species in China: <italic><tp:taxon-name><tp:taxon-name-part taxon-name-part-type="genus">Scaphoidella</tp:taxon-name-part> <tp:taxon-name-part taxon-name-part-type="species">acaudata</tp:taxon-name-part></tp:taxon-name></italic> (◎); <italic><tp:taxon-name><tp:taxon-name-part taxon-name-part-type="genus">Scaphoidella</tp:taxon-name-part> <tp:taxon-name-part taxon-name-part-type="species">arboricola</tp:taxon-name-part></tp:taxon-name></italic> (✦); <italic><tp:taxon-name><tp:taxon-name-part taxon-name-part-type="genus">Scaphoidella</tp:taxon-name-part> <tp:taxon-name-part taxon-name-part-type="species">brevissima</tp:taxon-name-part></tp:taxon-name></italic> (▲); <italic><tp:taxon-name><tp:taxon-name-part taxon-name-part-type="genus">Scaphoidella</tp:taxon-name-part> <tp:taxon-name-part taxon-name-part-type="species">clavatella</tp:taxon-name-part></tp:taxon-name></italic> (●); <italic><tp:taxon-name><tp:taxon-name-part taxon-name-part-type="genus">Scaphoidella</tp:taxon-name-part> <tp:taxon-name-part taxon-name-part-type="species">denticlestyla</tp:taxon-name-part></tp:taxon-name></italic> (★); <italic><tp:taxon-name><tp:taxon-name-part taxon-name-part-type="genus">Scaphoidella</tp:taxon-name-part> <tp:taxon-name-part taxon-name-part-type="species">dietrichi</tp:taxon-name-part></tp:taxon-name></italic> sp. n. (◆); <italic><tp:taxon-name><tp:taxon-name-part taxon-name-part-type="genus">Scaphoidella</tp:taxon-name-part> <tp:taxon-name-part taxon-name-part-type="species">stenopaea</tp:taxon-name-part></tp:taxon-name></italic> (✴); <italic><tp:taxon-name><tp:taxon-name-part taxon-name-part-type="genus">Scaphoidella</tp:taxon-name-part> <tp:taxon-name-part taxon-name-part-type="species">undosa</tp:taxon-name-part></tp:taxon-name></italic> (○); <italic><tp:taxon-name><tp:taxon-name-part taxon-name-part-type="genus">Scaphoidella</tp:taxon-name-part> <tp:taxon-name-part taxon-name-part-type="species">unihamata</tp:taxon-name-part></tp:taxon-name></italic> (✪); <italic><tp:taxon-name><tp:taxon-name-part taxon-name-part-type="genus">Scaphoidella</tp:taxon-name-part> <tp:taxon-name-part taxon-name-part-type="species">wideaedeaga</tp:taxon-name-part></tp:taxon-name></italic> (□); <italic><tp:taxon-name><tp:taxon-name-part taxon-name-part-type="genus">Scaphoidella</tp:taxon-name-part> <tp:taxon-name-part taxon-name-part-type="species">zhangi</tp:taxon-name-part></tp:taxon-name></italic> (■).</p></caption><graphic xmlns:xlink="http://www.w3.org/1999/xlink" xlink:href="zookeys-491-079-g008.jpg" position="float" orientation="portrait" xlink:type="simple" id="oo_40752.jpg"/></fig></tp:treatment-sec></tp:taxon-treatment>
