# Supplementary material for: Review of Chinese species of the leafhopper genus Scaphoidella Vilbaste, 1968 (Hemiptera, Cicadellidae, Deltocephalinae), with description of a new species
Source: Zookeys. 2015 Mar 26;(491):79–93. doi: 10.3897/zookeys.491.8905 (PMC4389185; doi:10.3897/zookeys.491.8905)
Supplement: XML Treatment for Scaphoidella stenopaea [file zookeys.491.8905-treatment8.xml]

<!DOCTYPE tp:taxon-treatment
  PUBLIC "-//TaxonX//DTD Taxonomic Treatment Publishing DTD v0 20100105//EN" "tax-treatment-NSO.dtd">
<tp:taxon-treatment xmlns:tp="http://www.plazi.org/taxpub"><tp:treatment-meta><kwd-group><label>Taxon classification</label><kwd><named-content content-type="kingdom">Animalia</named-content></kwd><kwd><named-content content-type="order">Hemiptera</named-content></kwd><kwd><named-content content-type="family">Cicadellidae</named-content></kwd></kwd-group><mixed-citation publication-type="journal"><person-group><name><surname>Xing</surname><given-names>Jichun</given-names></name><name><surname>Li</surname><given-names>Zizhong</given-names></name></person-group><article-title>Review of Chinese species of the leafhopper genus <italic><tp:taxon-name><tp:taxon-name-part taxon-name-part-type="genus">Scaphoidella</tp:taxon-name-part></tp:taxon-name></italic> Vilbaste, 1968 (<tp:taxon-name><tp:taxon-name-part taxon-name-part-type="order">Hemiptera</tp:taxon-name-part></tp:taxon-name>, <tp:taxon-name><tp:taxon-name-part taxon-name-part-type="family">Cicadellidae</tp:taxon-name-part></tp:taxon-name>, <tp:taxon-name><tp:taxon-name-part taxon-name-part-type="subfamily">Deltocephalinae</tp:taxon-name-part></tp:taxon-name>), with description of a new species</article-title><source>Zookeys</source><day>26</day><month>3</month><year>2015</year><volume>2015</volume><issue>491</issue><fpage>79</fpage><lpage>93</lpage><pub-id pub-id-type="doi">10.3897/zookeys.491.8905</pub-id></mixed-citation></tp:treatment-meta><tp:nomenclature><tp:taxon-name>
                            <tp:taxon-name-part taxon-name-part-type="genus">Scaphoidella</tp:taxon-name-part>
                            <tp:taxon-name-part taxon-name-part-type="species">stenopaea</tp:taxon-name-part>
                        </tp:taxon-name><tp:taxon-authority>Anufriev, 1977</tp:taxon-authority><tp:nomenclature-citation-list><tp:nomenclature-citation><tp:taxon-name><tp:taxon-name-part taxon-name-part-type="genus">Scaphoidella</tp:taxon-name-part> <tp:taxon-name-part taxon-name-part-type="species">stenopaea</tp:taxon-name-part></tp:taxon-name><comment> Anufriev, 1977: 213, figs 13–19; <xref ref-type="bibr" rid="B14">Zhang and Dai 2006</xref>: 847, figs 23–29; <xref ref-type="bibr" rid="B5">Li, Dai and Xing 2011</xref>: 201, plate 5-196, figs 1–6.</comment></tp:nomenclature-citation><!--PageBreak--></tp:nomenclature-citation-list></tp:nomenclature><tp:treatment-sec sec-type="Material examined"><title>Material examined.</title><p>3♂♂4♀♀, China: Inner Mongolia Autonomous Region, Zhalantun, 26 August 1996, coll. Zizhong Li; 2♂♂3♀♀, Gansu Prov., Zhenyuan, 1 August 2007, coll. Wei Cao; 4♂♂2♀♀, Hebei Prov., Chengde, Wulingshan, 14 August 2010, coll. Lixia Xie; 2♂♂, Shanxi Prov., Lishan, Dahelinchang, 23 July 2012, coll. Jichun Xing. All GUGC.</p></tp:treatment-sec><tp:treatment-sec sec-type="Distribution"><title>Distribution.</title><p>Russia (Amur Province, Maritime Territory); China (Shaanxi, Shandong, Heilongjiang, Liaoning, Gansu, Inner Mongolia, Hebei, Shanxi) (Fig. <xref ref-type="fig" rid="F8">43</xref>).</p><!--PageBreak--></tp:treatment-sec><tp:treatment-sec><!--Section generated to contain objects referenced in tp:taxon-treatment.--><fig id="F8" position="float" orientation="portrait"><label>Figure 43.</label><caption><p>Geographic distribution of <italic><tp:taxon-name><tp:taxon-name-part taxon-name-part-type="genus">Scaphoidella</tp:taxon-name-part></tp:taxon-name></italic> species in China: <italic><tp:taxon-name><tp:taxon-name-part taxon-name-part-type="genus">Scaphoidella</tp:taxon-name-part> <tp:taxon-name-part taxon-name-part-type="species">acaudata</tp:taxon-name-part></tp:taxon-name></italic> (◎); <italic><tp:taxon-name><tp:taxon-name-part taxon-name-part-type="genus">Scaphoidella</tp:taxon-name-part> <tp:taxon-name-part taxon-name-part-type="species">arboricola</tp:taxon-name-part></tp:taxon-name></italic> (✦); <italic><tp:taxon-name><tp:taxon-name-part taxon-name-part-type="genus">Scaphoidella</tp:taxon-name-part> <tp:taxon-name-part taxon-name-part-type="species">brevissima</tp:taxon-name-part></tp:taxon-name></italic> (▲); <italic><tp:taxon-name><tp:taxon-name-part taxon-name-part-type="genus">Scaphoidella</tp:taxon-name-part> <tp:taxon-name-part taxon-name-part-type="species">clavatella</tp:taxon-name-part></tp:taxon-name></italic> (●); <italic><tp:taxon-name><tp:taxon-name-part taxon-name-part-type="genus">Scaphoidella</tp:taxon-name-part> <tp:taxon-name-part taxon-name-part-type="species">denticlestyla</tp:taxon-name-part></tp:taxon-name></italic> (★); <italic><tp:taxon-name><tp:taxon-name-part taxon-name-part-type="genus">Scaphoidella</tp:taxon-name-part> <tp:taxon-name-part taxon-name-part-type="species">dietrichi</tp:taxon-name-part></tp:taxon-name></italic> sp. n. (◆); <italic><tp:taxon-name><tp:taxon-name-part taxon-name-part-type="genus">Scaphoidella</tp:taxon-name-part> <tp:taxon-name-part taxon-name-part-type="species">stenopaea</tp:taxon-name-part></tp:taxon-name></italic> (✴); <italic><tp:taxon-name><tp:taxon-name-part taxon-name-part-type="genus">Scaphoidella</tp:taxon-name-part> <tp:taxon-name-part taxon-name-part-type="species">undosa</tp:taxon-name-part></tp:taxon-name></italic> (○); <italic><tp:taxon-name><tp:taxon-name-part taxon-name-part-type="genus">Scaphoidella</tp:taxon-name-part> <tp:taxon-name-part taxon-name-part-type="species">unihamata</tp:taxon-name-part></tp:taxon-name></italic> (✪); <italic><tp:taxon-name><tp:taxon-name-part taxon-name-part-type="genus">Scaphoidella</tp:taxon-name-part> <tp:taxon-name-part taxon-name-part-type="species">wideaedeaga</tp:taxon-name-part></tp:taxon-name></italic> (□); <italic><tp:taxon-name><tp:taxon-name-part taxon-name-part-type="genus">Scaphoidella</tp:taxon-name-part> <tp:taxon-name-part taxon-name-part-type="species">zhangi</tp:taxon-name-part></tp:taxon-name></italic> (■).</p></caption><graphic xmlns:xlink="http://www.w3.org/1999/xlink" xlink:href="zookeys-491-079-g008.jpg" position="float" orientation="portrait" xlink:type="simple" id="oo_40752.jpg"/></fig></tp:treatment-sec><ref-list><ref id="B14"><mixed-citation xmlns:xlink="http://www.w3.org/1999/xlink" xlink:type="simple"><person-group><name name-style="western"><surname>Zhang</surname><given-names>YL</given-names></name><name name-style="western"><surname>Dai</surname><given-names>W</given-names></name></person-group> (<year>2006</year>) <article-title>A taxonomic study on the leafhopper genus <italic><tp:taxon-name><tp:taxon-name-part taxon-name-part-type="genus">Scaphoidella</tp:taxon-name-part></tp:taxon-name></italic> Vilbaste (<tp:taxon-name><tp:taxon-name-part taxon-name-part-type="order">Hemiptera</tp:taxon-name-part></tp:taxon-name>: <tp:taxon-name><tp:taxon-name-part taxon-name-part-type="family">Cicadellidae</tp:taxon-name-part></tp:taxon-name>: <tp:taxon-name><tp:taxon-name-part taxon-name-part-type="subfamily">Deltocephalinae</tp:taxon-name-part></tp:taxon-name>) from China.</article-title><source>Zoological Science</source><volume>23</volume>(<issue>10</issue>): <fpage>843</fpage>–<lpage>851</lpage>.</mixed-citation></ref><ref id="B5"><mixed-citation xmlns:xlink="http://www.w3.org/1999/xlink" xlink:type="simple"><person-group><name name-style="western"><surname>Li</surname><given-names>ZZ</given-names></name><name name-style="western"><surname>Dai</surname><given-names>RH</given-names></name><name name-style="western"><surname>Xing</surname><given-names>JC</given-names></name></person-group> (<year>2011</year>) <source><tp:taxon-name><tp:taxon-name-part taxon-name-part-type="subfamily">Deltocephalinae</tp:taxon-name-part></tp:taxon-name> from China (<tp:taxon-name><tp:taxon-name-part taxon-name-part-type="order">Hemiptera</tp:taxon-name-part></tp:taxon-name>: <tp:taxon-name><tp:taxon-name-part taxon-name-part-type="family">Cicadellidae</tp:taxon-name-part></tp:taxon-name>).</source><publisher-name>Popular Science Press</publisher-name>, <publisher-loc>Beijing, China</publisher-loc>, <size units="page">336 pp</size>. <comment>[in Chinese with English summary]</comment></mixed-citation></ref></ref-list></tp:taxon-treatment>
