# Supplementary material for: Review of Chinese species of the leafhopper genus Scaphoidella Vilbaste, 1968 (Hemiptera, Cicadellidae, Deltocephalinae), with description of a new species
Source: Zookeys. 2015 Mar 26;(491):79–93. doi: 10.3897/zookeys.491.8905 (PMC4389185; doi:10.3897/zookeys.491.8905)
Supplement: XML Treatment for Scaphoidella zhangi [file zookeys.491.8905-treatment12.xml]

<!DOCTYPE tp:taxon-treatment
  PUBLIC "-//TaxonX//DTD Taxonomic Treatment Publishing DTD v0 20100105//EN" "tax-treatment-NSO.dtd">
<tp:taxon-treatment xmlns:tp="http://www.plazi.org/taxpub"><tp:treatment-meta><kwd-group><label>Taxon classification</label><kwd><named-content content-type="kingdom">Animalia</named-content></kwd><kwd><named-content content-type="order">Hemiptera</named-content></kwd><kwd><named-content content-type="family">Cicadellidae</named-content></kwd></kwd-group><mixed-citation publication-type="journal"><person-group><name><surname>Xing</surname><given-names>Jichun</given-names></name><name><surname>Li</surname><given-names>Zizhong</given-names></name></person-group><article-title>Review of Chinese species of the leafhopper genus <italic><tp:taxon-name><tp:taxon-name-part taxon-name-part-type="genus">Scaphoidella</tp:taxon-name-part></tp:taxon-name></italic> Vilbaste, 1968 (<tp:taxon-name><tp:taxon-name-part taxon-name-part-type="order">Hemiptera</tp:taxon-name-part></tp:taxon-name>, <tp:taxon-name><tp:taxon-name-part taxon-name-part-type="family">Cicadellidae</tp:taxon-name-part></tp:taxon-name>, <tp:taxon-name><tp:taxon-name-part taxon-name-part-type="subfamily">Deltocephalinae</tp:taxon-name-part></tp:taxon-name>), with description of a new species</article-title><source>Zookeys</source><day>26</day><month>3</month><year>2015</year><volume>2015</volume><issue>491</issue><fpage>79</fpage><lpage>93</lpage><pub-id pub-id-type="doi">10.3897/zookeys.491.8905</pub-id></mixed-citation></tp:treatment-meta><tp:nomenclature><tp:taxon-name>
                            <tp:taxon-name-part taxon-name-part-type="genus">Scaphoidella</tp:taxon-name-part>
                            <tp:taxon-name-part taxon-name-part-type="species">zhangi</tp:taxon-name-part>
                        </tp:taxon-name><tp:taxon-authority>(Viraktamath &amp; Mohan, 2004)</tp:taxon-authority><xref ref-type="fig" rid="F1">Figs 7–8</xref><xref ref-type="fig" rid="F7">, 37–42</xref><!--PageBreak--><!--PageBreak--><tp:nomenclature-citation-list><tp:nomenclature-citation><tp:taxon-name><tp:taxon-name-part taxon-name-part-type="genus">Scaphoideus</tp:taxon-name-part> <tp:taxon-name-part taxon-name-part-type="species">zhangi</tp:taxon-name-part></tp:taxon-name><comment> Viraktamath &amp; Mohan, 2004: 45, figs 218–227.</comment></tp:nomenclature-citation><tp:nomenclature-citation><tp:taxon-name><tp:taxon-name-part taxon-name-part-type="genus">Scaphoidella</tp:taxon-name-part> <tp:taxon-name-part taxon-name-part-type="species">zhangi</tp:taxon-name-part></tp:taxon-name><comment> comb. n. by <xref ref-type="bibr" rid="B4">Dai and Dietrich 2011</xref>: 471.</comment></tp:nomenclature-citation></tp:nomenclature-citation-list></tp:nomenclature><tp:treatment-sec sec-type="Material examined"><title>Material examined.</title><p>1♂, China: Guizhou Prov., Luodian County, Bamao, 20 October 2002, coll. Renhuai Dai (GUGC).</p></tp:treatment-sec><tp:treatment-sec sec-type="Distribution"><title>Distribution.</title><p>India (Meghalaya, West Bengal); Thailand (Loei); China (Guizhou) (Fig. <xref ref-type="fig" rid="F8">43</xref>).</p></tp:treatment-sec><tp:treatment-sec sec-type="Note"><title>Note.</title><p>This species is here recorded from China for the first time.</p><fig id="F7" position="float" orientation="portrait"><label>Figures 37–42.</label><caption><p><italic><tp:taxon-name><tp:taxon-name-part taxon-name-part-type="genus">Scaphoidella</tp:taxon-name-part> <tp:taxon-name-part taxon-name-part-type="species">zhangi</tp:taxon-name-part></tp:taxon-name></italic> (Viraktamath &amp; Mohan), <bold>37</bold> Male pygofer side, lateral view <bold>38</bold> Valve, ventral view <bold>39</bold> Subgenital plates, ventral view <bold>40</bold> Aedeagus and connective, ventral view <bold>41</bold> Aedeagus and connective, lateral view <bold>42</bold> Style, dorsal view.</p></caption><graphic xmlns:xlink="http://www.w3.org/1999/xlink" xlink:href="zookeys-491-079-g007.jpg" position="float" orientation="portrait" xlink:type="simple" id="oo_40751.jpg"/></fig><fig id="F8" position="float" orientation="portrait"><label>Figure 43.</label><caption><p>Geographic distribution of <italic><tp:taxon-name><tp:taxon-name-part taxon-name-part-type="genus">Scaphoidella</tp:taxon-name-part></tp:taxon-name></italic> species in China: <italic><tp:taxon-name><tp:taxon-name-part taxon-name-part-type="genus">Scaphoidella</tp:taxon-name-part> <tp:taxon-name-part taxon-name-part-type="species">acaudata</tp:taxon-name-part></tp:taxon-name></italic> (◎); <italic><tp:taxon-name><tp:taxon-name-part taxon-name-part-type="genus">Scaphoidella</tp:taxon-name-part> <tp:taxon-name-part taxon-name-part-type="species">arboricola</tp:taxon-name-part></tp:taxon-name></italic> (✦); <italic><tp:taxon-name><tp:taxon-name-part taxon-name-part-type="genus">Scaphoidella</tp:taxon-name-part> <tp:taxon-name-part taxon-name-part-type="species">brevissima</tp:taxon-name-part></tp:taxon-name></italic> (▲); <italic><tp:taxon-name><tp:taxon-name-part taxon-name-part-type="genus">Scaphoidella</tp:taxon-name-part> <tp:taxon-name-part taxon-name-part-type="species">clavatella</tp:taxon-name-part></tp:taxon-name></italic> (●); <italic><tp:taxon-name><tp:taxon-name-part taxon-name-part-type="genus">Scaphoidella</tp:taxon-name-part> <tp:taxon-name-part taxon-name-part-type="species">denticlestyla</tp:taxon-name-part></tp:taxon-name></italic> (★); <italic><tp:taxon-name><tp:taxon-name-part taxon-name-part-type="genus">Scaphoidella</tp:taxon-name-part> <tp:taxon-name-part taxon-name-part-type="species">dietrichi</tp:taxon-name-part></tp:taxon-name></italic> sp. n. (◆); <italic><tp:taxon-name><tp:taxon-name-part taxon-name-part-type="genus">Scaphoidella</tp:taxon-name-part> <tp:taxon-name-part taxon-name-part-type="species">stenopaea</tp:taxon-name-part></tp:taxon-name></italic> (✴); <italic><tp:taxon-name><tp:taxon-name-part taxon-name-part-type="genus">Scaphoidella</tp:taxon-name-part> <tp:taxon-name-part taxon-name-part-type="species">undosa</tp:taxon-name-part></tp:taxon-name></italic> (○); <italic><tp:taxon-name><tp:taxon-name-part taxon-name-part-type="genus">Scaphoidella</tp:taxon-name-part> <tp:taxon-name-part taxon-name-part-type="species">unihamata</tp:taxon-name-part></tp:taxon-name></italic> (✪); <italic><tp:taxon-name><tp:taxon-name-part taxon-name-part-type="genus">Scaphoidella</tp:taxon-name-part> <tp:taxon-name-part taxon-name-part-type="species">wideaedeaga</tp:taxon-name-part></tp:taxon-name></italic> (□); <italic><tp:taxon-name><tp:taxon-name-part taxon-name-part-type="genus">Scaphoidella</tp:taxon-name-part> <tp:taxon-name-part taxon-name-part-type="species">zhangi</tp:taxon-name-part></tp:taxon-name></italic> (■).</p></caption><graphic xmlns:xlink="http://www.w3.org/1999/xlink" xlink:href="zookeys-491-079-g008.jpg" position="float" orientation="portrait" xlink:type="simple" id="oo_40752.jpg"/></fig><!--PageBreak--></tp:treatment-sec><tp:treatment-sec><!--Section generated to contain objects referenced in tp:taxon-treatment.--><fig id="F1" position="float" orientation="portrait"><label>Figures 1–8.</label><caption><p><italic><tp:taxon-name><tp:taxon-name-part taxon-name-part-type="genus">Scaphoidella</tp:taxon-name-part></tp:taxon-name></italic> species. <bold>1, 2</bold> <italic><tp:taxon-name><tp:taxon-name-part taxon-name-part-type="genus">Scaphoidella</tp:taxon-name-part> <tp:taxon-name-part taxon-name-part-type="species">brevissima</tp:taxon-name-part></tp:taxon-name></italic> Dai, Xing &amp; Li <bold>1</bold> ♂, dorsal view <bold>2</bold> ♂, lateral view <bold>3, 4</bold> <italic><tp:taxon-name><tp:taxon-name-part taxon-name-part-type="genus">Scaphoidella</tp:taxon-name-part> <tp:taxon-name-part taxon-name-part-type="species">clavatella</tp:taxon-name-part></tp:taxon-name></italic> Dai &amp; Dietrich <bold>3</bold> ♂, dorsal view <bold>4</bold> ♂, lateral view <bold>5, 6</bold> <italic><tp:taxon-name><tp:taxon-name-part taxon-name-part-type="genus">Scaphoidella</tp:taxon-name-part> <tp:taxon-name-part taxon-name-part-type="species">denticlestyla</tp:taxon-name-part></tp:taxon-name></italic> Xing &amp; Li <bold>5</bold> ♂, dorsal view <bold>6</bold> ♂, lateral view <bold>7, 8</bold> <italic><tp:taxon-name><tp:taxon-name-part taxon-name-part-type="genus">Scaphoidella</tp:taxon-name-part> <tp:taxon-name-part taxon-name-part-type="species">zhangi</tp:taxon-name-part></tp:taxon-name></italic> (Viraktamath &amp; Mohan) <bold>7</bold> ♂, dorsal view <bold>8</bold> ♂, lateral view.</p></caption><graphic xmlns:xlink="http://www.w3.org/1999/xlink" xlink:href="zookeys-491-079-g001.jpg" position="float" orientation="portrait" xlink:type="simple" id="oo_40745.jpg"/></fig></tp:treatment-sec><ref-list><ref id="B4"><mixed-citation xmlns:xlink="http://www.w3.org/1999/xlink" xlink:type="simple"><person-group><name name-style="western"><surname>Dai</surname><given-names>W</given-names></name><name name-style="western"><surname>Dietrich</surname><given-names>CH</given-names></name></person-group> (<year>2011</year>) <article-title>Review of the Old World leafhopper genus <italic><tp:taxon-name><tp:taxon-name-part taxon-name-part-type="genus">Scaphoidella</tp:taxon-name-part></tp:taxon-name></italic> Vilbaste (<tp:taxon-name><tp:taxon-name-part taxon-name-part-type="order">Hemiptera</tp:taxon-name-part></tp:taxon-name>: <tp:taxon-name><tp:taxon-name-part taxon-name-part-type="family">Cicadellidae</tp:taxon-name-part></tp:taxon-name>: <tp:taxon-name><tp:taxon-name-part taxon-name-part-type="subfamily">Deltocephalinae</tp:taxon-name-part></tp:taxon-name>), with description of ten new species from Thailand and Vietnam.</article-title><source>Annales de la Société entomologique de France</source> (<series>N.S.</series>) <volume>47</volume>(<issue>3–4</issue>): <fpage>457</fpage>–<lpage>473</lpage>. doi: <ext-link ext-link-type="doi" xlink:href="10.1080/00379271.2011.10697737" xlink:type="simple">10.1080/00379271.2011.10697737</ext-link></mixed-citation></ref></ref-list></tp:taxon-treatment>
